# Supplementary material for: Identification of CD8+ T-Cell–Immune Cell Communications in Ileal Crohn's Disease
Source: Clin Transl Gastroenterol. 2023 Mar 1;14(5):e00576. doi: 10.14309/ctg.0000000000000576 (PMC10208704; doi:10.14309/ctg.0000000000000576)
Supplement: SUPPLEMENTARY MATERIAL [file ct9-14-e00576-s001.xlsx]

## Sheet: AbSeq panel list
Table S2: Antibodies in the BD AbSeq panel
CD10
CD103
CD11b
CD11c
CD127
CD13
CD134 (OX40R)
CD14
CD152 (CTLA4)
CD16
CD161
CD183 (CXCR3)
CD185 (CXCR5)
CD19
CD194 (CCR4)
CD196 (CCR6)
CD197 (CCR7)
CD20
CD235a-b
CD24
CD25
CD27
CD275 (ICOSL)
CD278 (ICOS)
CD279 (PD1)
CD28
CD29
CD3
CD314 (NKG2D)
CD33 (Siglec 3)
CD335 (NKp46)
CD336 (NKp44)
CD357 (NKp30)
CD39
CD4
CD44
CD45
CD45RA
CD45RO
CD49d (a4 integrin)
CD5
CD56
CD62L
CD69
CD7
CD8a
CD80
CD86
CD8b
CD90
IgD
IgG
TCRab
TCRgd
Tim
