# Supplementary material for: Identification of CD8+ T-Cell–Immune Cell Communications in Ileal Crohn's Disease
Source: Clin Transl Gastroenterol. 2023 Mar 1;14(5):e00576. doi: 10.14309/ctg.0000000000000576 (PMC10208704; doi:10.14309/ctg.0000000000000576)
Supplement: SUPPLEMENTARY MATERIAL [file ct9-14-e00576-s002.xlsx]

## Sheet: Sheet1
Table S3: Immune subset annotations
FACS markers	Major immune cell type	Revised annotation	Original annotation (if different)
CD3+ CD4+ CXCR5+	CD4 T cell	Follicular helper T cells
CD3+ CD4+ CD25hi CD127lo	CD4 T cell	Regulatory T cells
CD3+ CD4+ CXCR3+ CCR6-	CD4 T cell	Th1 cells
CD3+ CD4+ CXCR3+ CCR6+	CD4 T cell	Th1/Th17 cells
CD3+ CD4+ CXCR3- CCR6+	CD4 T cell	Th17 cells
CD3+ CD4+ CCR4+	CD4 T cell	Th2 cells
CD3+ CD4+ CCR7+ CD45RA+	CD4 T cell	Naïve CD4 T cells
CD3+ CD4+ CCR7+ CD45RA-	CD4 T cell	Terminal effector CD4 T cells
CD3+ CD8+ CCR7+ CD45RA+	CD8 T cell	Naïve CD8 T cells
CD3+ CD8+ CCR7+ CD45RA-	CD8 T cell	Central memory CD8 T cells
CD3+ CD8+ CCR7- CD45RA-	CD8 T cell	Effector memory CD8 T cells
CD3+ CD8+ CCR7+ CD45RA-	CD8 T cell	Terminal effector CD8 T cells
CD3+ Va7.2+ CD161hi	Tissue-Resident / Unconventional T cell	TRM / MAIT cells	MAIT cells
CD3+ TCRgd+ Va2+	Tissue-Resident / Unconventional T cell	CD8 TRM-1 / Vd2 gd T cells	Vd2 gd T cells
CD3+ TCRgd+ Va2-	Tissue-Resident / Unconventional T cell	CD8 TRM-2 / non-Vd2 gd T cells	non-Vd2 gd T cells
CD19+ CD27- Igd+	B cell	Naïve B cells
CD19+ CD27+ IgD+	B cell	Non-switched memory B cells
CD19+ CD27+ IgD-	B cell	Switched memory B cells
CD19+ CD27+ IgD- CD38hi	B cell	Plasmablasts
CD19+ CD27- IgD-	B cell	CD27-IgD- B cells	Exhausted B cells
CD16+CD56+	ILC/NK cells	ILC/NK cells	Natural Killer
CD11c+ CD14+ CD16-	Monocytes	Classical monocytes
CD11c+ CD14+ CD16+		Intermediate monocytes
CD11c+ CD14lo CD16+		Non-classical monocytes
HLA-DR+ CD11c+	Dendritic cells	Myeloid dendritic cells
HLA-DR+ CD123+		Plasmacytoid dendritic cells
